# Supplementary material for: Fallville: A Perspective on an Interactive Pedagogical Tool to Enhance Understanding and Implementation of Fall-Compliant Flooring
Source: Bioengineering (Basel). 2026 Jan 12;13(1):80. doi: 10.3390/bioengineering13010080 (PMC12838354; doi:10.3390/bioengineering13010080)
Supplement: Supplementary file 1 [file bioengineering-13-00080-s001.zip]

Archive with 2 entries (2 files):
- Supplementary file Bioengineering S1.pdf
- Supplementary file Bioengineering S2.pdf
